# Supplementary material for: Five new species of the genus Primulina (Gesneriaceae) from Limestone Areas of Guangxi Zhuangzu Autonomous Region, China
Source: PhytoKeys. 2019 Jul 19;127:77–91. doi: 10.3897/phytokeys.127.35445 (PMC6661265; doi:10.3897/phytokeys.127.35445)
Supplement: XML Treatment for Primulina cerina [file phytokeys.127.35445-treatment3.xml]

<!DOCTYPE tp:taxon-treatment
  PUBLIC "-//TaxonX//DTD Taxonomic Treatment Publishing DTD v0 20100105//EN" "tax-treatment-NSO.dtd">
<tp:taxon-treatment xmlns:tp="http://www.plazi.org/taxpub"><tp:treatment-meta><kwd-group><label>Taxon classification</label><kwd><named-content xmlns:xlink="http://www.w3.org/1999/xlink" content-type="kingdom">Plantae</named-content></kwd><kwd><named-content xmlns:xlink="http://www.w3.org/1999/xlink" content-type="order">Lamiales</named-content></kwd><kwd><named-content xmlns:xlink="http://www.w3.org/1999/xlink" content-type="family">Gesneriaceae</named-content></kwd></kwd-group><mixed-citation publication-type="journal"><person-group><name><surname>Li</surname><given-names>Shu</given-names></name><name><surname>Xin</surname><given-names>Zi-Bing</given-names></name><name><surname>Chou</surname><given-names>Wei-Chuen</given-names></name><name><surname>Huang</surname><given-names>Yi</given-names></name><name><surname>Pan</surname><given-names>Bo</given-names></name><name><surname>Stephen Maciejewski</surname><given-names/></name><name><surname>Wen</surname><given-names>Fang</given-names></name></person-group><article-title>Five new species of the genus <italic><tp:taxon-name><tp:taxon-name-part taxon-name-part-type="genus" reg="Primulina">Primulina</tp:taxon-name-part></tp:taxon-name></italic> (<tp:taxon-name><tp:taxon-name-part taxon-name-part-type="family">Gesneriaceae</tp:taxon-name-part></tp:taxon-name>) from Limestone Areas of Guangxi Zhuangzu Autonomous Region, China</article-title><source>PhytoKeys</source><day>19</day><month>7</month><year>2019</year><volume>127</volume><fpage>77</fpage><lpage>91</lpage><pub-id pub-id-type="doi">10.3897/phytokeys.127.35445</pub-id></mixed-citation></tp:treatment-meta><tp:nomenclature><tp:taxon-name>
            <tp:taxon-name-part taxon-name-part-type="genus" reg="Primulina">Primulina</tp:taxon-name-part>
            <tp:taxon-name-part taxon-name-part-type="species" reg="cerina">cerina</tp:taxon-name-part>
            <object-id xmlns:xlink="http://www.w3.org/1999/xlink" content-type="ipni" xlink:type="simple">urn:lsid:ipni.org:names:77199645-1</object-id>
          </tp:taxon-name><tp:taxon-authority>F.Wen, Yi Huang &amp; W.Chuen Chou</tp:taxon-authority><tp:taxon-status xmlns:xlink="http://www.w3.org/1999/xlink" xlink:type="simple">sp. nov.</tp:taxon-status><xref ref-type="fig" rid="F3">Fig. 3</xref></tp:nomenclature><tp:treatment-sec sec-type="diagnosis" id="SECID0EQLAE"><title>Diagnosis.</title><p><italic><tp:taxon-name><tp:taxon-name-part taxon-name-part-type="genus" reg="Primulina">Primulina</tp:taxon-name-part><tp:taxon-name-part taxon-name-part-type="species" reg="cerina">cerina</tp:taxon-name-part></tp:taxon-name></italic> most closely resembles <italic><tp:taxon-name><tp:taxon-name-part taxon-name-part-type="genus" reg="Primulina">P.</tp:taxon-name-part><tp:taxon-name-part taxon-name-part-type="species" reg="renifolia">renifolia</tp:taxon-name-part></tp:taxon-name></italic> (D. Fang &amp; D.H. Qin) J.M. Li &amp; Y.Z. Wang (Fig. <xref ref-type="fig" rid="F6">6 C</xref>) (<xref ref-type="bibr" rid="B1">Fang and Qin 2004</xref>, <xref ref-type="bibr" rid="B14">Wang et al. 2011</xref>, <xref ref-type="bibr" rid="B15">Weber et al. 2011</xref>) in having similarly shaped leaf blades, but differs in their indumentum of the peduncle (densely erectly eglandular-puberulent in <italic><tp:taxon-name><tp:taxon-name-part taxon-name-part-type="genus" reg="Primulina">P.</tp:taxon-name-part><tp:taxon-name-part taxon-name-part-type="species" reg="cerina">cerina</tp:taxon-name-part></tp:taxon-name></italic> vs spreading white pubescent and glandular puberulent in <italic><tp:taxon-name><tp:taxon-name-part taxon-name-part-type="genus" reg="Primulina">P.</tp:taxon-name-part><tp:taxon-name-part taxon-name-part-type="species" reg="renifolia">renifolia</tp:taxon-name-part></tp:taxon-name></italic>; same order as following), corolla tube shape (tubular, abaxially straight and not swollen vs. obliquely campanulate, abaxially swollen), corolla color (beige to pale yellow mixed slightly reddish brown vs. pale purple to purple inside longitudinally purple lines), indumentum of filaments (glabrous vs glabrous but base glandular puberulent), the indumentum of calyx lobes inside (glabrous vs sparsely glandular-pubescent) and stigma shape (obtrapeziform and 2-lobed vs obliquely hippocrepiform but unlobed).</p></tp:treatment-sec><tp:treatment-sec sec-type="material" id="SECID0ESNAE"><title>Type.</title><p>CHINA. Yizhou city, Beiya Town, Xiaozhudong village, <named-content xmlns:xlink="http://www.w3.org/1999/xlink" content-type="dwc:verbatimCoordinates" xlink:type="simple"><named-content content-type="geo-json" specific-use="{&#34;type&#34;:&#34;Point&#34;,&#34;coordinates&#34;:[108.383333,24.366667]}" id="NCID0E2NAE" xlink:type="simple">24°22'N, 108°23'E</named-content></named-content>, 220 m a.s.l., only known from crevices of moist rock surfaces at the entrances of a big limestone cave, 3 Apr 2018, <italic>Chou Wei Chuen et al. CWC171116-01</italic> (holotype: IBK!, isotypes: IBK!)</p></tp:treatment-sec><tp:treatment-sec sec-type="description" id="SECID0ECOAE"><title>Description.</title><p>Perennial herbs. Rhizome small and short, indistinctive but nearly cylindrical, 3–8 mm long, 2–3 mm in diam. Leaves numerous, 8–20 or more, all basal, petiolate; petiole pale brownish purple to dark brownish purple, cylindrical, 7.5–12 cm long, 3–3.2 mm in diam., extremely short puberulent to nearly glabrous; leaf blade dark green, slightly fleshy to thickly chartaceous, herbaceous when dried, nearly rounded to cordate rounded, 3–5.5 × 3.5–5.5 cm, apex obtuse to rounded, base cordate to deeply cordate, margin undulant to crenate; lateral veins 3–4 on each side, slightly impressed adaxially and apparently prominent abaxially. Cymes 8–16, 1–3-branched, 16–30-flowered per cyme; peduncle 8–15 cm long, ca. 2.5 mm in diam., densely erectly eglandular-puberulent; pedicel 5–10 mm long, ca. 1 mm in diam., indumentum same as pedicel; bracts 2, opposite, brownish purple, linear to oblanceolate, 5–12 × 1–4 mm, margin entire to inconspicuously dentate, apex acuminate to acute, adaxially very shortly puberulent, abaxially nearly glabrous. Calyx 5-parted nearly to base, lobes brownish purple, narrowly lanceolate, 3–4 × ca. 1 mm, margin entire, outside sparsely extremely short puberulent, inside nearly glabrous. Corolla beige to pale yellow mixed slightly reddish brown, 1.8–2 cm long, 4–5 mm in diam. at mouth, outside sparsely eglandular-puberulent to nearly glabrous, inside glabrous; tube tubular, 1.5–1.8 cm long, 3.5–4 mm in diam. at the middle, tube base slightly constricted, 1–1.5 mm in diam. at base; limb distinctly 2-lipped, adaxial lip 2-lobed to base, lobes oblong, apex rounded, 2.5–3 × 2–2.5 mm, abaxial lip 3-lobed to over middle, lobes oblong, apex rounded, ca. 3.5 × 3 mm. Stamens 2, adnate to ca. 3 mm above corolla tube base, filaments ca. 6 mm long, curved at middle, anthers elliptic or reniform, ca. 1.8 mm long, glabrous; staminodes 2, extremely small and inconspicuous, punctate, ca. 0.05 mm long, adnate to corolla tube base. Disc annular, ca. 0.9 mm in height, margin entire to sinuate. Pistil 10.5–11 mm long, ovary ovoid, ca. 2.5 × 1 mm, densely eglandular-puberulent; style ca. 8 mm long, ca. 0.2 mm in diam. at the middle, the lower part of style sparsely eglandular- and glandular-puberulent but the upper half part of style nearly glabrous; stigma obtrapeziform, ca. 0.5 mm long, apex 2-lobed. Capsule ovoid, valvate dehiscence when mature, 4–4.5 × ca. 3 mm.</p><fig id="F3" position="float" orientation="portrait"><object-id xmlns:xlink="http://www.w3.org/1999/xlink" content-type="arpha" xlink:type="simple">76417687-2ea5-5705-9e81-63125e3b804b</object-id><object-id xmlns:xlink="http://www.w3.org/1999/xlink" content-type="doi" xlink:type="simple">10.3897/phytokeys.127.35445.figure3</object-id><label>Figure 3.</label><caption><p><italic><tp:taxon-name><tp:taxon-name-part taxon-name-part-type="genus" reg="Primulina">Primulina</tp:taxon-name-part><tp:taxon-name-part taxon-name-part-type="species" reg="cerina">cerina</tp:taxon-name-part></tp:taxon-name></italic> F.Wen, Yi Huang &amp; W.Chuen Chou sp. nov. <bold>A</bold> plant in flower, cultivated in <abbrev xmlns:xlink="http://www.w3.org/1999/xlink" content-type="institution" xlink:title="Gesneriad Conservation Center of China" id="ABBRID0E3OAE" xlink:type="simple">GCCC</abbrev><bold>B</bold> cyme with flowers <bold>C</bold> front view of corolla <bold>D</bold> lateral view of corolla <bold>E</bold> dorsal view of corolla <bold>F</bold> opened corolla for showing stamens <bold>G</bold> pistil and calyx lobes for showing their adaxial surfaces <bold>H</bold> disc and one of calyx lobes for showing its abaxial surface <bold>I</bold> pistil without calyx lobes for showing ovary and style and their indumentum. Photographed by Fang Wen, charted by Wen-Hua Xu.</p></caption><graphic xmlns:xlink="http://www.w3.org/1999/xlink" xlink:href="phytokeys-127-077-g003.jpg" position="float" orientation="portrait" xlink:type="simple" id="oo_318106.jpg"><uri content-type="original_file" xlink:type="simple">https://binary.pensoft.net/fig/318106</uri></graphic></fig></tp:treatment-sec><tp:treatment-sec sec-type="phenology" id="SECID0EWPAE"><title>Phenology.</title><p>Flowering from April to May; fruiting from June to July.</p></tp:treatment-sec><tp:treatment-sec sec-type="etymology" id="SECID0E2PAE"><title>Etymology.</title><p>The specific epithet, ‘<italic>cerina</italic>’, refers to the special color of the flowers; ‘<italic><tp:taxon-name><tp:taxon-name-part taxon-name-part-type="genus" reg="Primulina"/><tp:taxon-name-part taxon-name-part-type="species" reg="cerina">cerina</tp:taxon-name-part></tp:taxon-name></italic>’ is derived from the Latin, ‘<italic>cerinus</italic>’, meaning dark yellow or sulfur yellow, but mixed with a little pale reddish brown. The color seems like the hue of the natural brimstone (sulphur) ore. The Chinese name is “Àn Líu Sè Xiáo Huā Jù Tái” (暗硫色小花苣苔).</p></tp:treatment-sec><tp:treatment-sec sec-type="distribution" id="SECID0EXQAE"><title>Distribution and habitat.</title><p><italic><tp:taxon-name><tp:taxon-name-part taxon-name-part-type="genus" reg="Primulina">Primulina</tp:taxon-name-part><tp:taxon-name-part taxon-name-part-type="species" reg="cerina">cerina</tp:taxon-name-part></tp:taxon-name></italic> is currently known only from the type locality. The species grows in the crevices of rocks with wet surfaces at the entrances of a large limestone cave in Yizhou, Guangxi, China.</p></tp:treatment-sec><tp:treatment-sec sec-type="Provisional IUCN conservation assessment" id="SECID0EIRAE"><title>Provisional IUCN conservation assessment.</title><p><italic><tp:taxon-name><tp:taxon-name-part taxon-name-part-type="genus" reg="Primulina">Primulina</tp:taxon-name-part><tp:taxon-name-part taxon-name-part-type="species" reg="cerina">cerina</tp:taxon-name-part></tp:taxon-name></italic> is rarer than the species mentioned above, <italic><tp:taxon-name><tp:taxon-name-part taxon-name-part-type="genus" reg="Primulina">P.</tp:taxon-name-part><tp:taxon-name-part taxon-name-part-type="species" reg="persica">persica</tp:taxon-name-part></tp:taxon-name></italic>. At present, only a single population with ca. 20 individuals is known, counted and confirmed from 2016 to 2018. Although the type locality is in an outlying mountain area and surrounded by limestone forest, this species should be assessed as ‘Critically Endangered, CR B2a+C2a(i,ii)+D’, given the few known individuals and a single population based on the IUCN categories and criteria (<xref ref-type="bibr" rid="B5">IUCN 2012</xref>).</p><!--PageBreak --></tp:treatment-sec><tp:treatment-sec><!--Section generated to contain objects referenced in tp:taxon-treatment.--><fig id="F6" position="float" orientation="portrait"><object-id xmlns:xlink="http://www.w3.org/1999/xlink" content-type="arpha" xlink:type="simple">66efc2f5-08b6-5ab8-8356-96699808a0e4</object-id><object-id xmlns:xlink="http://www.w3.org/1999/xlink" content-type="doi" xlink:type="simple">10.3897/phytokeys.127.35445.figure6</object-id><label>Figure 6.</label><caption><p>The morphologically similar congeners of the five new species of <italic><tp:taxon-name><tp:taxon-name-part taxon-name-part-type="genus" reg="Primulina">Primulina</tp:taxon-name-part></tp:taxon-name></italic><bold>1</bold> habit <bold>2</bold> flowers. <bold>A</bold><italic><tp:taxon-name><tp:taxon-name-part taxon-name-part-type="genus" reg="Primulina">P.</tp:taxon-name-part><tp:taxon-name-part taxon-name-part-type="species" reg="leprosa">leprosa</tp:taxon-name-part></tp:taxon-name></italic>, the congener of <italic><tp:taxon-name><tp:taxon-name-part taxon-name-part-type="genus" reg="Primulina">P.</tp:taxon-name-part><tp:taxon-name-part taxon-name-part-type="species" reg="purpureokylin">purpureokylin</tp:taxon-name-part></tp:taxon-name></italic><bold>B</bold><italic><tp:taxon-name><tp:taxon-name-part taxon-name-part-type="genus" reg="Primulina">P.</tp:taxon-name-part><tp:taxon-name-part taxon-name-part-type="species" reg="gongchengensis">gongchengensis</tp:taxon-name-part></tp:taxon-name></italic>, the congener of <italic><tp:taxon-name><tp:taxon-name-part taxon-name-part-type="genus" reg="Primulina">P.</tp:taxon-name-part><tp:taxon-name-part taxon-name-part-type="species" reg="persica">persica</tp:taxon-name-part></tp:taxon-name></italic><bold>C</bold><italic><tp:taxon-name><tp:taxon-name-part taxon-name-part-type="genus" reg="Primulina">P.</tp:taxon-name-part><tp:taxon-name-part taxon-name-part-type="species" reg="renifolia">renifolia</tp:taxon-name-part></tp:taxon-name></italic>, the congener of <italic><tp:taxon-name><tp:taxon-name-part taxon-name-part-type="genus" reg="Primulina">P.</tp:taxon-name-part><tp:taxon-name-part taxon-name-part-type="species" reg="cerina">cerina</tp:taxon-name-part></tp:taxon-name></italic><bold>D</bold><italic><tp:taxon-name><tp:taxon-name-part taxon-name-part-type="genus" reg="Primulina">P.</tp:taxon-name-part><tp:taxon-name-part taxon-name-part-type="species" reg="repanda">repanda</tp:taxon-name-part></tp:taxon-name></italic>, the congener of <italic><tp:taxon-name><tp:taxon-name-part taxon-name-part-type="genus" reg="Primulina">P.</tp:taxon-name-part><tp:taxon-name-part taxon-name-part-type="species" reg="niveolanosa">niveolanosa</tp:taxon-name-part></tp:taxon-name></italic><bold>E</bold><italic><tp:taxon-name><tp:taxon-name-part taxon-name-part-type="genus" reg="Primulina">P.</tp:taxon-name-part><tp:taxon-name-part taxon-name-part-type="species" reg="longgangensis">longgangensis</tp:taxon-name-part></tp:taxon-name></italic>, the congener of <italic><tp:taxon-name><tp:taxon-name-part taxon-name-part-type="genus" reg="Primulina">P.</tp:taxon-name-part><tp:taxon-name-part taxon-name-part-type="species" reg="leiyyi">leiyyi.</tp:taxon-name-part></tp:taxon-name></italic> Photographed by Fang Wen, charted by Wen-Hua Xu.</p></caption><graphic xmlns:xlink="http://www.w3.org/1999/xlink" xlink:href="phytokeys-127-077-g006.jpg" position="float" orientation="portrait" xlink:type="simple" id="oo_318109.jpg"><uri content-type="original_file" xlink:type="simple">https://binary.pensoft.net/fig/318109</uri></graphic></fig></tp:treatment-sec><ref-list><ref id="B1"><mixed-citation xmlns:xlink="http://www.w3.org/1999/xlink" xlink:type="simple"><person-group><name name-style="western"><surname>Fang</surname><given-names>D</given-names></name><name name-style="western"><surname>Qin</surname><given-names>DH</given-names></name></person-group> (<year>2004</year>) <article-title><italic><tp:taxon-name><tp:taxon-name-part taxon-name-part-type="genus">Wentsaiboea</tp:taxon-name-part></tp:taxon-name></italic> D. Fang &amp; D.H. Qin, a new genus of the <tp:taxon-name><tp:taxon-name-part taxon-name-part-type="family">Gesneriaceae</tp:taxon-name-part></tp:taxon-name> from Guangxi, China.</article-title><source>Acta Phytotaxonomica Sinica</source><volume>42</volume>(<issue>6</issue>): <fpage>533</fpage>–<lpage>553</lpage>.</mixed-citation></ref><ref id="B14"><mixed-citation xmlns:xlink="http://www.w3.org/1999/xlink" xlink:type="simple"><person-group><name name-style="western"><surname>Wang</surname><given-names>YZ</given-names></name><name name-style="western"><surname>Mao</surname><given-names>RB</given-names></name><name name-style="western"><surname>Liu</surname><given-names>Y</given-names></name><name name-style="western"><surname>Li</surname><given-names>JM</given-names></name><name name-style="western"><surname>Dong</surname><given-names>Y</given-names></name><name name-style="western"><surname>Li</surname><given-names>ZY</given-names></name><name name-style="western"><surname>Smith</surname><given-names>JF</given-names></name></person-group> (<year>2011</year>) <article-title>Phylogenetic reconstruction of <italic><tp:taxon-name><tp:taxon-name-part taxon-name-part-type="genus">Chirita</tp:taxon-name-part></tp:taxon-name></italic> and allies (<tp:taxon-name><tp:taxon-name-part taxon-name-part-type="family">Gesneriaceae</tp:taxon-name-part></tp:taxon-name>) with taxonomic treatments.</article-title><source>Journal of Systematics and Evolution</source><volume>49</volume>(<issue>1</issue>): <fpage>50</fpage>–<lpage>64</lpage>. <ext-link xlink:type="simple" ext-link-type="doi" xlink:href="10.1111/j.1759-6831.2010.00113.x">https://doi.org/10.1111/j.1759-6831.2010.00113.x</ext-link></mixed-citation></ref><ref id="B15"><mixed-citation xmlns:xlink="http://www.w3.org/1999/xlink" xlink:type="simple"><person-group><name name-style="western"><surname>Weber</surname><given-names>A</given-names></name><name name-style="western"><surname>Middleton</surname><given-names>DJ</given-names></name><name name-style="western"><surname>Forrest</surname><given-names>A</given-names></name><name name-style="western"><surname>Kiew</surname><given-names>R</given-names></name><name name-style="western"><surname>Lim</surname><given-names>CL</given-names></name><name name-style="western"><surname>Rafidah</surname><given-names>AR</given-names></name><name name-style="western"><surname>Sontag</surname><given-names>S</given-names></name><name name-style="western"><surname>Triboun</surname><given-names>P</given-names></name><name name-style="western"><surname>Wei</surname><given-names>YG</given-names></name><name name-style="western"><surname>Yao</surname><given-names>TL</given-names></name><name name-style="western"><surname>Möller</surname><given-names>M</given-names></name></person-group> (<year>2011</year>) <article-title>Molecular systematics and remodelling of <italic><tp:taxon-name><tp:taxon-name-part taxon-name-part-type="genus">Chirita</tp:taxon-name-part></tp:taxon-name></italic> and associated genera (<tp:taxon-name><tp:taxon-name-part taxon-name-part-type="family">Gesneriaceae</tp:taxon-name-part></tp:taxon-name>).</article-title><source>Taxon</source><volume>60</volume>(<issue>3</issue>): <fpage>767</fpage>–<lpage>790</lpage>. <ext-link xlink:type="simple" ext-link-type="doi" xlink:href="10.1002/tax.603012">https://doi.org/10.1002/tax.603012</ext-link></mixed-citation></ref><ref id="B5"><mixed-citation xmlns:xlink="http://www.w3.org/1999/xlink" xlink:type="simple"><institution xlink:type="simple">IUCN</institution> (<year>2012</year>) IUCN Red List Categories and Criteria: Version 3.1 (2<sup>nd</sup> edn). IUCN Species Survival Commission, IUCN, Gland and Cambridge.</mixed-citation></ref></ref-list></tp:taxon-treatment>
